# Supplementary material for: Appraising the Genetic Makeup of an Allochthonous Southern Pike Population: An Opportunity to Predict the Evolution of Introgressive Hybridization in Isolated Populations?
Source: Animals (Basel). 2023 Jan 22;13(3):380. doi: 10.3390/ani13030380 (PMC9913590; doi:10.3390/ani13030380)
Supplement: Supplementary file 1 [file animals-13-00380-s001.zip]

Archive with 2 entries (2 files):
- Figures_S1-S12_SuppInfo.pdf
- Tables_S1-S4_SuppInfo.pdf
